# Supplementary material for: Molecular insights into Atorvastatin’s role in delaying intervertebral disc degeneration
Source: Front Cell Dev Biol. 2025 Dec 11;13:1693951. doi: 10.3389/fcell.2025.1693951 (PMC12738912; doi:10.3389/fcell.2025.1693951)
Supplement: Supplementary file 1 [file DataSheet1.zip]

Archive with 43 entries (41 files):
- supplementary/
- supplementary/Figure 3B C-Nrf2.tif
- supplementary/Figure 3B HO-1.tif
- supplementary/Figure 3B Lamin b.tif
- supplementary/Figure 3B N-Nrf2.tif
- supplementary/Figure 3B NQO-1.tif
- supplementary/Figure 3B T-Nrf2.tif
- supplementary/Figure 3B β-actin (C).tif
- supplementary/Figure 3B β-actin (T).tif
- supplementary/Figure 4 A NQO-1.tif
- supplementary/Figure 4A C-Nrf2.tif
- supplementary/Figure 4A HO-1.tif
- supplementary/Figure 4A Lamin b.tif
- supplementary/Figure 4A N-Nrf2.tif
- supplementary/Figure 4A T-Nrf2.tif
- supplementary/Figure 4A β-actin (C).Tif
- supplementary/Figure 4A β-actin (T).tif
- supplementary/Figure 5D Bax.tif
- supplementary/Figure 5D Bcl2.tif
- supplementary/Figure 5D c-caspase3.tif
- supplementary/Figure 5D β-actin.tif
- supplementary/Figure 6A MMP13.tif
- supplementary/Figure 6H Collagen II.tif
- supplementary/Figure 6H DCN.tif
- supplementary/Figure 6H MMP3.tif
- supplementary/Figure 6H β-actin.tif
- supplementary/figure s1 legend.docx
- supplementary/Figure S1 Raw Flow Cytometry Data/
- supplementary/Figure S1 Raw Flow Cytometry Data/A.emf
- supplementary/Figure S1 Raw Flow Cytometry Data/B.emf
- supplementary/Figure S1 Raw Flow Cytometry Data/C.emf
- supplementary/Figure S1 Raw Flow Cytometry Data/D.emf
- supplementary/Figure S1 Raw Flow Cytometry Data/E.emf
- supplementary/Figure S1 Raw Flow Cytometry Data/F.emf
- supplementary/Figure S1 Raw Flow Cytometry Data/G.emf
- supplementary/Figure S1 Raw Flow Cytometry Data/H.emf
- supplementary/Figure S1 Raw Flow Cytometry Data/I.emf
- supplementary/Figure S1 Raw Flow Cytometry Data/J.emf
- supplementary/Figure S1 Raw Flow Cytometry Data/K.emf
- supplementary/Figure S1 Raw Flow Cytometry Data/L.emf
- supplementary/figure s1.PNG
- supplementary/Supplementary tables.docx
- supplementary/tables.xlsx
