# Supplementary material for: Molecular insights into Atorvastatin’s role in delaying intervertebral disc degeneration
Source: Front Cell Dev Biol. 2025 Dec 11;13:1693951. doi: 10.3389/fcell.2025.1693951 (PMC12738912; doi:10.3389/fcell.2025.1693951)
Supplement: Supplementary file 1 [file DataSheet1.zip › supplementary/tables.xlsx]

## Sheet: Sheet1
Table S1 OD value and value-added activity of NPC in each group
	Blanks	0μM	5μM	10μM	20μM	40μM
OD value	0.2334	1.6366	1.8478	1.7767	1.522	1.426
	0.2725	1.7856	1.7172	1.4644	1.545	1.1295
	0.2486	1.5634	1.8073	1.5625	1.3567	1.4132
	0.2668	1.7881	1.5567	1.7697	1.3081	1.373
	0.2243	1.8495	1.7724	1.537	1.4768	1.2391
	0.2643	1.7544	1.7659	1.4817	1.3855	1.219
Cell viability (%)		93.7843	115.051	109.984	91.833	84.9914
		103.843	95.4795	78.7721	84.0989	56.6387
		88.7779	118.55	99.9315	84.279	88.5762
		103.999	84.7893	98.7905	68.448	72.7141
		107.965	95.256	80.7716	77.0674	62.4415
		101.692	100.772	81.6992	75.2433	64.0695
Mean value		100.01	101.65	91.6582	79.8053	71.5719
Standard deviation		7.23387	12.8781	12.9531	7.66224	12.9088
P			0.791262	0.197966	0.0012671	0.000832
Note: P value indicates comparison with the 0µM group.
Table S2 OD value and value-added activity of NPC in each group
	Blanks	CTR	H2O2	H2O2+Ator
OD value	0.2123	1.7274	1.2536	1.3811
	0.2445	1.8526	1.1691	1.4072
	0.2381	1.8238	1.2847	1.4992
	0.2101	1.8895	1.3204	1.5828
	0.2008	1.8894	1.2919	1.507
	0.2305	1.7404	1.0741	1.458
Cell viability (%)		94.2109	68.7281	77.1434
		102.037	57.4964	72.3027
		100.209	66.0024	79.5295
		104.285	66.1129	81.7375
		104.254	64.6157	77.354
		94.9623	55.8712	81.2968
Mean value		99.9928	63.1378	78.2273
Standard deviation		4.46179	5.19848	3.47785
*P		0
**P			0
***P				0
Note: *P values indicate CTR group comparison with H2O2 group; **P values indicate H2O2 group comparison with Atou+H2O2 group；***P values indicate H2O2+Ator group comparison with CTR. CTR means control; Ator means atorvastatin.
Table S3 Fluorescence intensity of each group of NPC
	CTR	H2O2	H2O2+Ator	ROSup
Fluorescenceintensity	6292	28108	20957	31505
	6068	27918	19681	31687
	6774	28543	18145	28714
	5864	28144	18686	29993
	5516	24175	21064	31439
	5853	24488	19885	30928
Mean value	6061.17	27729.3	19736.3	30711
Standard deviation	433.792	835.126	1175.88	1154.44
*P		0
**P			0
***P				0
Note: *P values indicate CTR group comparison with H2O2 group；**P values indicate H2O2 group comparison with Atou+ H2O2 group；***P values indicate H2O2+Ator group comparison with CTR. CTR means control.Ator means atorvastatin.
Table S4 SOD enzyme activity of each group of NPC
	Blank1	Blank2	Blank3	CTR	H2O2	H2O2+Ator
A450 OD value	1.7916	0.211	0.0558	0.5124	0.9338	0.7266
	1.5797	0.2074	0.0496	0.6006	0.8579	0.8787
	1.7529	0.2143	0.055	0.6563	1.0703	0.6913
	1.7734	0.2154	0.0524	0.5706	1.0912	0.7894
	1.6495	0.2167	0.0513	0.5122	1.0509	0.9055
	1.62	0.215	0.0482	0.5274	1.0744	0.7242
Blank 1 - Blank 2 - (experimental group - Blank 3)				1.124	0.7026	0.9098
				0.8213	0.564	0.5432
				0.9373	0.5233	0.9023
				1.0398	0.5192	0.821
				0.9719	0.4332	0.5786
				0.9258	0.3788	0.729
Percentage inhibition = [(A blank control 1 - A blank control 2) - (A sample - A blank control 3)]/(A blank control 1 - A blank control 2) × 100%				71.1122	44.4515	57.5604
				59.8484	41.0989	39.5832
				60.919	34.0114	58.6442
				66.7394	33.3248	52.6958
				67.8322	30.2345	40.3825
				65.8932	26.9609	51.8861
SOD enzyme activity unit = inhibition% / (100% - inhibition%)units				2.4617	0.8002	1.3563
				1.4906	0.6978	0.6552
				1.5588	0.5154	1.418
				2.0066	0.4998	1.114
				2.1087	0.4334	0.6774
				1.932	0.3691	1.0784
Mean value				1.9264	0.5526	1.0499
Standard deviation				0.3295	0.1497	0.2969
*P				0
**P					0.0074
***P						0.0013
Note: *P values indicate CTR group comparison with H2O2 group；**P values indicate H2O2 group comparison with Ator+ H2O2 group；***P values indicate H2O2+Ator group comparison with CTR. CTR means control. Ator means atorvastatin.
Table S5 MDA level of each group of NPC
	standard	CTR	H2O2	H2O2+Ator
A532 OD value	0.0512	0.0941	0.2059	0.1688
	0.0641	0.0909	0.1953	0.1661
	0.1154	0.1031	0.1802	0.1544
	0.1982	0.1069	0.1943	0.1683
	0.2819	0.0987	0.1831	0.1579
	0.6841	0.1071	0.1848	0.1535
concentration of MDA		3.7953	12.5984	9.6772
（μM）		3.5433	11.7638	9.4646
		4.5039	10.5748	8.5433
		4.8031	11.685	9.6378
		4.1575	10.8031	8.8189
		4.8189	10.937	8.4724
MDA level（nM/mg Protein）		1.2651	4.1995	3.2257
		1.1811	3.9213	3.1549
		1.5013	3.5249	2.8478
		1.601	3.895	3.2126
		1.3858	3.601	2.9396
		1.6063	3.6457	2.8241
Mean value		1.4234	3.7979	3.0341
Standard deviation		0.1614	0.2318	0.1688
*P			0	0.0001
**P				0.0001
Note: *P values indicate CTR group comparison with H2O2 group; **P values indicate H2O2 group comparison with Ator+ H2O2 group; CTR means control. Ator means atorvastatin.
Table S6 Analysis of grayscale values of each group of strips
	CTR	H2O2	Ator+ H2O2
C-Nrf2/β-actin	0.925728	0.331766	0.213798
	0.801469	0.488902	0.269161
	1.00047	0.539877	0.310175
Mean value	0.909223	0.453515	0.264378
Standard deviation	0.0820764	0.0885693	0.0394907
*P	0.00593675
**P		0.0509408
***P			0.000559331
NQO-1-1/β-actin	0.376257	0.581319	1.05447
	0.463915	0.735089	1.2315
	0.50627	0.966164	1.55496
Mean value	0.448814	0.760858	1.28031
Standard deviation	0.054141	0.158165	0.207218
*P	0.0575969
**P		0.047923
***P			0.00536165
T-Nrf2/β-actin	0.639623	0.57801	0.793771
	0.782057	0.779841	0.807532
	0.626185	0.673997	0.70265
Mean value	0.682622	0.677283	0.767984
Standard deviation	0.0705253	0.0824296	0.0465388
*P	0.947854
**P		0.246866
***P			0.226288
HO-1/β-actin	0.352969	0.51314	1.07756
	0.631144	0.942623	1.37522
	0.402157	0.702653	1.49579
Mean value	0.46209	0.719472	1.31619
Standard deviation	0.121214	0.175739	0.17577
*P	0.163398
**P		0.0273985
***P			0.00481169
Note: *P values indicate CTR group comparison with H2O2 group; **P values indicate H2O2 group comparison with Atou+ H2O2 group; ***P values indicate H2O2+Ator group comparison with CTR. CTR means control. Ator means atorvastatin.
Table S7 qPCR value in each group
	CTR			H2O2				Ator+H2O2
	Nrf2	HO-1	NQO-1	Nrf2	HO-1	NQO-1	Nrf2		HO-1	NQO-1
CT value	23.2874	23.3301	23.3614	22.8829	23.0233	23.1057	21.7024		21.1453	21.5441
	23.2803	23.2353	23.3089	22.8481	23.0907	23.0142	21.8023		21.3008	21.475
	23.2795	23.2868	23.2809	22.9171	22.9212	22.9212	21.7177		21.1127	21.4839
∆CT value	3.1896	3.2323	3.2636	2.8961	3.0365	3.1189	1.5853		1.0282	1.427
	3.1665	3.1215	3.1951	2.5503	2.7929	2.7164	1.6944		1.1929	1.3671
	3.1624	3.1697	3.1638	2.7158	2.7199	2.7199	1.5215		0.9165	1.2877
∆∆CT	0.0168	0.0578	0.0561	-0.2935	-0.1958	-0.1447	-1.6043		-2.2041	-1.8366
	-0.0063	-0.053	-0.0124	-0.6162	-0.3286	-0.4787	-1.4721		-1.9286	-1.828
	-0.0104	-0.0048	-0.0437	-0.4466	-0.4498	-0.4439	-1.6409		-2.2532	-1.8761
2^(-∆∆CT)	0.9884	0.9607	0.9619	1.2256	1.1454	1.1055	3.0405		4.6079	3.5717
	1.0044	1.0374	1.0086	1.5328	1.2558	1.3935	2.7743		3.8069	3.5504
	1.0073	1.0033	1.0308	1.3628	1.3659	1.3603	3.1186		4.7674	3.6708
Mean value	1	1.0005	1.0004	1.3738	1.2557	1.2864	2.9778		4.394	3.5976
Standarddeviation	0.0083	0.0314	0.0287	0.1257	0.09	0.1286	0.1474		0.4203	0.0525
*P				0.0137	0.0193	0.0373	0		0.0003	0
**P							0.0003		0.0005	0
Note: *P values indicate CTR group comparison with H2O2 group; **P values indicate H2O2 group comparison with Ator+ H2O2 group. CTR means control. Ator means atorvastatin.
Table S8 Analysis of grayscale values of each group of strips
	CTR	H2O2	Ator+H2O2	Nrf2-IN-1+H2O2	Ator+Nrf2-IN-1+H2O2
T-Nrf2/β-actin	0.66905	0.882281	0.880629	0.440176	0.177438
	0.811303	0.875111	0.980076	0.43772	0.558986
	0.547949	0.676043	0.860688	0.317503	0.417118
Mean value	0.676101	0.811145	0.907131	0.398467	0.384514
Standard deviation	0.107629	0.0955765	0.0522181	0.0572585	0.157463
*P		0.255249
**P			0.280632
***P				0.0063481
****P					0.0112021
HO-1/β-actin	0.18443	0.589958	1.51405	0.206391	0.0722398
	0.228004	0.571785	1.53584	0.207854	0.14042
	0.173964	0.435689	1.27476	0.169685	0.117287
Mean value	0.195466	0.532478	1.44155	0.194643	0.109982
Standard deviation	0.0234012	0.0688406	0.118275	0.017658	0.0283096
*P		0.00280107
**P			0.00071543
***P				0.00254981
****P					0.000101536
NQO-1/β-actin	0.369333	0.800032	1.12143	0.341252	0.281982
	0.427537	0.699914	1.13934	0.339706	0.45994
	0.242557	0.520291	1.12604	0.220596	0.301113
Mean value	0.346476	0.673412	1.12894	0.300518	0.347679
Standard deviation	0.0668815	0.100226	0.006578	0.048945	0.0690779
*P		0.0292922
**P			0.00514167
***P				0.0149193
****P					0.000160291
C-Nrf2/β-actin	1.31154	1.21588	1.05198	0.394678	0.206435
	1.53946	1.39169	1.1231	0.417714	0.376804
	1.3199	1.21328	0.819216	0.434541	0.395424
Mean value	1.3903	1.27361	0.998098	0.415644	0.326221
Standard deviation	0.105526	0.0834974	0.129778	0.0163398	0.085042
*P		0.287335
**P			0.0650161
***P				0.000140422
****P					0.00360187
N-Nrf2/β-actin	0.317813	0.691103	0.857466	0.197244	0.321611
	0.337972	0.677986	1.0309	0.196526	0.470562
	0.314525	0.705522	0.821682	0.276949	0.353159
Mean value	0.323437	0.691537	0.903348	0.223573	0.381777
Standard deviation	0.0103652	0.0112456	0.0913654	0.0377437	0.0640879
*P		0.00164417
**P			0.0312576
***P				0.00182485
****P					0.00271634
Note: *P values indicate CTR group comparison with H2O2 group; **P values indicate H2O2 group comparison with Ator+ H2O2 group; ***P values indicate H2O2 group comparison with H2O2+ Nrf2-IN-1 group; ****P values indicate Ator+ H2O2 group comparison with Ator+Nrf2-IN-1+ H2O2 group.
Table S9-1 qPCR value in each group
	Contorl			H2O2			H2O2+Ator
	Nrf2	HO-1	NQO-1	Nrf2	HO-1	NQO-1	Nrf2	HO-1	NQO-1
CT value	23.052	22.9205	23.0917	22.6577	22.4695	22.5337	21.0873	21.0503	20.8948
	23.121	22.9867	22.9515	22.5477	22.5214	22.6155	21.0848	21.008	21.0942
	23.0659	22.9805	23.0681	22.5817	22.5117	22.582	21.101	21.0712	20.9767
∆CT value	2.9045	2.773	2.9442	2.5514	2.3632	2.4274	1.0766	1.0396	0.8841
	3.0946	2.9603	2.9251	2.4045	2.3782	2.4723	0.9611	0.8843	0.9705
	2.9024	2.817	2.9046	2.5715	2.5015	2.5718	0.9246	0.8948	0.8003
∆∆CT	-0.0627	-0.0771	0.0196	-0.3531	-0.4098	-0.5168	-1.8279	-1.7334	-2.0601
	0.1274	0.1102	0.0005	-0.6901	-0.5821	-0.4528	-2.1335	-2.076	-1.9546
	-0.0648	-0.0331	-0.02	-0.3309	-0.3155	-0.3328	-1.9778	-1.9222	-2.1043
2^(-∆∆CT)	1.0444	1.0549	0.9865	1.2773	1.3285	1.4308	3.5502	3.3251	4.1702
	0.9155	0.9265	0.9997	1.6134	1.497	1.3687	4.3878	4.2164	3.8761
	1.0459	1.0232	1.014	1.2578	1.2444	1.2595	3.9389	3.79	4.2999
Mean value	1.0019	1.0015	1.0001	1.3828	1.3567	1.353	3.959	3.7772	4.1154
Standard deviation	0.0611	0.0546	0.0112	0.1632	0.105	0.0708	0.3422	0.364	0.1773
*P				0.036	0.013	0.002	0	0.0004	0
**P							0	0.0008	0
Note: *P values indicate CTR group comparison with H2O2 group; **P values indicate H2O2 group comparison with Ator+ H2O2 group.
Table S9-2 qPCR value in each group
	Nrf2-IN+H2O2			Nrf2-IN+H2O2+Ator
	Nrf2	HO-1	NQO-1	Nrf2	HO-1	NQO-1
CT value	23.0643	23.1224	22.9678	23.024	23.0263	23.0042
	23.0201	23.0626	23.1146	23.0459	23.014	23.0558
	23.0432	23.1795	23.0542	23.1436	23.1785	23.0273
∆CT value	2.9882	3.0463	2.8917	2.861	2.8633	2.8412
	2.9098	2.9523	3.0043	2.8746	2.8427	2.8845
	3.0045	3.1408	3.0155	2.9439	2.9788	2.8276
∆∆CT	0.0837	0.2733	-0.0525	-0.0435	0.0903	-0.103
	-0.1848	-0.008	0.0792	-0.22	-0.1176	-0.0406
	0.1021	0.3238	0.1109	0.0415	0.1618	-0.077
2^(-∆∆CT)	0.9436	0.8274	1.0371	1.0306	0.9393	1.074
	1.1367	1.0056	0.9466	1.1647	1.0849	1.0285
	0.9317	0.799	0.926	0.9716	0.8939	1.0548
Mean value	1.004	0.8773	0.9699	1.0557	0.9727	1.0525
Standard deviation	0.0939	0.0914	0.0482	0.0808	0.0815	0.0186
***P				0	0	0
****P				0.587	0.332	0.086
Note: ***P values indicate H2O2 group comparison with H2O2+ Nrf2-IN-1 group; ****P values indicate Ator+ H2O2 group comparison with Ator+Nrf2-IN-1+ H2O2 group.
Table S10 SOD enzyme activity of each group of NPC
	Blank1	Blank2	Blank3	CTR	H2O2	H2O2+Ator	Nrf2-IN+H2O2	Nrf2-IN+H2O2+Ator
A450 OD value	1.8164	0.1967	0.0445	0.7853	1.2334	1.1028	1.4986	1.2556
	1.9625	0.1899	0.047	0.9269	1.3516	1.1329	1.539	1.3722
	1.9806	0.1976	0.0592	0.7811	1.4183	1.2928	1.3872	1.3306
	1.8253	0.2005	0.0589	0.8637	1.4803	1.1168	1.5231	1.2665
	1.8122	0.1861	0.0576	0.8444	1.2993	1.2413	1.3137	1.4419
	1.9328	0.1848	0.0532	0.8208	1.344	1.0569	1.4545	1.2998
Blank 1 - Blank 2 - (experimental group - Blank 3)				1.0311	0.583	0.7136	0.3178	0.5608
				1.0356	0.6109	0.8296	0.4235	0.5903
				1.1995	0.5623	0.6878	0.5934	0.65
				0.9616	0.345	0.7085	0.3022	0.5588
				0.9678	0.5129	0.5709	0.4985	0.3703
				1.112	0.5888	0.8759	0.4783	0.633
Percentage inhibition = [(A blank control 1 - A blank control 2) - (A sample - A blank control 3)]/(A blank control 1 - A blank control 2) × 100%				58.19	32.9	40.27	17.94	31.65
				54.06	31.89	43.31	22.11	30.82
				62.43	29.27	35.8	30.88	33.83
				54.44	19.53	40.11	17.11	31.63
				55.16	29.23	32.54	28.41	21.1
				59.16	31.33	46.6	25.45	33.68
SOD enzyme activity unit = inhibition% /(100% - inhibition%)units				1.3919	0.4904	0.6743	0.2186	0.4631
				1.177	0.4683	0.764	0.2838	0.4454
				1.6616	0.4137	0.5576	0.4468	0.5112
				1.1948	0.2427	0.6697	0.2064	0.4627
				1.23	0.4131	0.4823	0.3969	0.2675
				1.4487	0.4562	0.8727	0.3413	0.5078
Mean value				1.3507	0.414	0.6701	0.3156	0.443
Standard deviation				0.1717	0.0815	0.1277	0.0884	0.0821
*P					0
**P						0.0036
***P								0.0399
****P								0.0074
Note: *P values indicate CTR group comparison with H2O2 group; **P values indicate H2O2 group comparison with Ator+H2O2 group; ***P values indicate H2O2 group comparison with H2O2+ Nrf2-IN-1 group; ****P values indicate Ator+H2O2 group comparison with Ator+Nrf2-IN-1+H2O2 group.
Table S11 Fluorescence intensity of each group of NPC
	CTR	H2O2	H2O2+Ator	Nrf2-IN+H2O2	Nrf2-IN+H2O2+Ator	ROSup
Fluorescence intensity	9291	25960	16367	23764	17506	29585
	8027	23546	18016	24126	19078	26324
	11019	23210	18058	26668	19835	26742
	8436	23523	17469	26997	17636	29912
	10357	22309	17629	24288	19373	28201
	9647	22284	16214	25727	18468	28384
Mean value	9462.83	23472	17292.2	25261.7	18649.3	28191.3
Standard deviation	1032.85	1226.84	738.641	1270.59	864.117	1324.62
*P	0
**P		0
***P			0
****P				0
Note: *P values indicate CTR group comparison with H2O2 group; **P values indicate H2O2 group comparison with Ator+ H2O2 group; ***P values indicate H2O2 group comparison with H2O2+ Nrf2-IN-1 group; ****P values indicate Ator+ H2O2 group comparison with Ator+Nrf2-IN-1+ H2O2 group.
Table S12 OD value and value-added activity of NPC in each group
	Blake	CTR	H2O2	H2O2+Ator	Nrf2-IN+H2O2	Nrf2-IN+H2O2+Ator
OD value	0.1994	1.9694	1.0237	1.6356	1.0427	1.4045
	0.2144	2.0469	1.0586	1.7132	1.0681	1.4169
	0.2187	2.1616	1.2975	1.6998	1.0746	1.5496
	0.2161	1.9612	1.2322	1.6507	1.0713	1.4686
	0.2097	2.1275	1.1974	1.684	0.9151	1.5201
	0.209	1.9456	1.273	1.5568	0.8938	1.4653
Cell viability (%)		96.4052	46.5706	81.1412	47.6441	68.0847
		100.632	46.0682	81.7899	46.5866	65.6207
		106.947	55.5252	76.2314	44.0527	68.5007
		95.9215	58.2259	82.2073	49.0058	71.7724
		105.045	51.5017	76.8745	36.7817	68.3283
		95.0832	61.2691	77.6114	39.4334	72.3425
Mean value		100.005	53.1935	79.3093	43.9174	69.1082
Standard deviation		4.6158	5.6785	2.456	4.4337	2.3002
*P			0
**P				0
***P					0
****P						0
Note: *P values indicate CTR group comparison with H2O2 group; **P values indicate H2O2 group comparison with Ator+ H2O2 group; ***P values indicate H2O2 group comparison with H2O2+ Nrf2-IN-1 group; ****P values indicate Ator+ H2O2 group comparison with Ator+Nrf2-IN-1+ H2O2 group.
Table S13 Analysis of grayscale values of each group of strips
	CTR	H2O2	H2O2+Ator
Bax/β-actin	0.313788	0.600111	0.244685
	0.237421	0.511514	0.272084
	0.269657	0.554284	0.377174
Mean value	0.273622	0.555303	0.297981
Standard deviation	0.0313026	0.0361769	0.0571039
*P	0.00113649
**P		0.00575584
***P			0.624798
Bcl2/β-actin	0.610595	0.40955	0.941944
	0.675245	0.332727	0.867035
	0.751597	0.469841	0.78531
Mean value	0.679145	0.404039	0.864763
Standard deviation	0.0576297	0.0561122	0.0639655
*P	0.0084187
**P		0.00156312
***P			0.038069
C-Caspase3/β-actin	0.236948	0.449377	0.295887
	0.181109	0.398568	0.247858
	0.200511	0.433032	0.290495
Mean value	0.206189	0.426992	0.27808
Standard deviation	0.0231468	0.021178	0.021483
*P	0.000572316
**P		0.00221456
Note: *P values indicate H2O2 group comparison with CTR group; **P values indicate H2O2 group comparison with Ator+H2O2 group.
Table S14 Apoptosis rate assay
	CTR	H2O2	H2O2+Ator
	3.81	13.35	8.25
	1.97	16.11	7.9
	3.68	15.51	7.4
Mean value	3.15333	14.99	7.85
Standard deviation	0.838424	1.18524	0.348807
*P		0.000323105	0.00185855
**P			0.00122046
Note: *P values indicate H2O2 group comparison with CTR group; **P values indicate H2O2 group comparison with Ator+H2O2 group.
Table S15 Immunohistochemical analysis of various groups of intervertebral discs
	CTR	H2O2	H2O2+Ator
Collagen Ⅱ（mean）	210.374	35.401	106.861
	201.445	33.215	97.661
	197.981	29.421	99.997
*P	0.000165486
**P		0.00102522
***P			0.000344702
MMP3(mean)	7.886	144.516	12.903
	12.561	127.924	15.831
	9.773	157.973	27.663
*P	0.00515614
**P		0.0025444
***P			0.198901
Note: *P values indicate CTR group comparison with H2O2 group; **P values indicate H2O2 group comparison with Atou+H2O2 group; ***P values indicate H2O2+Ator group comparison with CTR. CTR means control. Ator means atorvastatin.
Table S16 Analysis of grayscale values of each group of strips
	CTR	H2O2	Ator
Collagen Ⅱ/β-actin	0.614416	0.342484	0.434725
	0.853015	0.401781	0.562609
	0.859837	0.379086	0.517562
Mean value	0.775756	0.37445	0.504965
Standard deviation	0.114118	0.0244287	0.0529626
*P	0.00826128
**P			0.0340329
DCN/β-actin	1.0747	0.401119	0.609775
	1.23899	0.525722	0.6814
	1.10787	0.535869	0.673772
Mean value	1.14052	0.48757	0.654983
Standard deviation	0.0709364	0.0612703	0.0321177
*P	0.000595525
**P			0.0267205
MMP 3/β-actin	0.245872	0.618802	0.286576
	0.345936	0.912724	0.463725
	0.154893	0.711001	0.298359
Mean value	0.2489	0.747509	0.349553
Standard deviation	0.0780225	0.122739	0.0808747
*P	0.00834928
**P			0.0186367
MMP 13/β-actin	0.35686	0.7711	0.417682
	0.342862	0.855524	0.447529
	0.211524	0.766458	0.379601
Mean value	0.303749	0.797694	0.414937
Standard deviation	0.0654624	0.0409361	0.0277991
*P	0.000826912
**P			0.000396646
Note: *P values indicate CTR group comparison with H2O2 group; **P values indicate H2O2 group comparison with Ator+H2O2 group. CTR means control. Ator means atorvastatin.
